# Supplementary material for: Assessment of the Curative Anti-Glycation Properties of a Novel Injectable Formulation Combining Dual-Weight Hyaluronic Acid (Low- and Mid/High-Molecular Weight) with Trehalose on Human Skin Ex Vivo
Source: Int J Mol Sci. 2025 May 15;26(10):4747. doi: 10.3390/ijms26104747 (PMC12111894; doi:10.3390/ijms26104747)
Supplement: Supplementary file 1 [file ijms-26-04747-s001.zip]

Archive with 1 entries (1 files):
- ijms-3591964-supplementary.pdf
